# Supplementary material for: A multigene mutation classification of 468 colorectal cancers reveals a prognostic role for APC
Source: Nat Commun. 2016 Jun 15;7:11743. doi: 10.1038/ncomms11743 (PMC4912618; doi:10.1038/ncomms11743)
Supplement: Supplementary Data 2 — Targeted gene sequencing and LOH data of driver genes in 62 CRCs.xlsx [file ncomms11743-s3.xlsx]

## Sheet: GCC_62CRC
GCC_Sample #	No. of APC Hits	APC variant	VAF	APC variant	VAF	APC LOH (chr 5q)	TP53 Variant	VAF	TP53 LOH (chr 17p)	RAS gene	Variant	VAF	BRAF variant
1	2	D774fs	23.43	I1307fs	23.96	No	No		Yes	NRAS	Q61R	25.65
2	2	R213*	29.36	P1453fs	13.13	No	P27fs	41.54	Yes	KRAS	G13D	29.64
3	2	Q793*	32.28	M1413fs	27.59	No	R196*	52.76	Yes	NRAS	G12S	34.3
4	2	Q1260*	28.37	S1436fs	20.1	No	R273C	44.3	Yes	No
5	2	R499*	27.61	I1307fs	12.15	No	R156fs	30.41	Yes	No
6	2	W593*	13.03	E1386fs	30.6	No	P278H	37.87	Yes	KRAS	G12S	32.06
7	2	S1340fs	20.32	S1407fs	18.31	No	G245S	26.86	Yes	No
8	2	R232*	21.17	E1397fs	31.78	No	R282W	49.92	Yes	No
9	2	E658*	18.24	A1492fs	10.3	No	Q136*	37.71	No	KRAS	Q61H	40.45
10	2	R805*	14.79	Q1429*	5.82	No	No		Yes	KRAS	G12C	18.46
11	2	R554*	40.79	E1397*	18.68	No	H168R	21.71	Yes	KRAS	G12V	26.57
12	2	Q25fs	58.44	Q1840*	18.73	No	S90fs	19.08	Yes	No
13	2	R876*	29.27	R1450*	12.77	N/A	R248Q	41.87	N/A	KRAS	G13D	48.5
14	2	S1340fs	6.58	S1407fs	6.24	No	G245S	7.58	No	No
15	2	Q901*	27.92	Q1406*	20	N/A	V173M	43.17	N/A	No
16	2	Y1162*	17.64	T1487fs	28.1	N/A	No		N/A	KRAS	G12D	44.1
17	2	P429fs	11.92	I1524fs	38.16	N/A	R273C	57.13	N/A	KRAS	G12V	52.42
18	2	Y1166*	19.23	L1506fs	16.75	N/A	V173L	41.41	N/A	KRAS	G12V	17.4
19	1	Q1338*	55.54			Possible loss	R196*	53.77	Yes	KRAS	G12V	32.02
20	1	E1554fs	10.54			No	C135F	20.02	Yes	KRAS	G12D	22.61
21	1	E1353fs	48.87			No	G245S	41.98	Yes	No
22	1	Q1429*	2.49			No	E339*	2.47	No	No
23	1	R564*	11.35			No	Y327fs	6.58	Yes	KRAS	G12A	11.4
							Y126C	24.66
24	1	Q1378*	11.61			No	R213*	16.94	Yes	KRAS	G12C	5.95
25	1	C1289fs	40.4			No	Y163C	51.61	Yes	KRAS	G12V	1708
26	1	R232*	21.1			No	R175H	41.05	No	No
							R110S	25.25
27	1	C1289*	21.81			Possible loss	G245S	24.83	No	KRAS	G12C	16.56
28	1	E658*	24.71			Possible loss	Q136*	50	No	KRAS	Q61H	52.17
29	1	N936fs	44.26			No	E171fs	48.56	Yes	No
30	1	H1490fs	7.22			No	P60fs	12.77	Yes	KRAS	G13D	4.21
31	1	E1353*	46.49			No	P322fs	52.41	Yes	No
32	1	Q278*	47.87			No	S215G	57.71	Yes	No
33	1	S1400fs	23.26			No	G266R	22.54	Yes	KRAS	G12S	11.33
34	1	E1397*	4.85			N/A	R248Q	10.23	N/A	No
35	1	L1488fs	72.19			N/A	C242F	63.1	N/A	KRAS	G13D	50.77
36	1	S1400fs	58.91			N/A	H178fs	27.73	N/A	No
37	1	R1114*	47.97			N/A	R175H	30.08	N/A	No
							F385fs	27.2
38	1	S254*	18.13			No	No		No	KRAS	G12D	28.36
39	1	E1317*	66.99			No	R213*	55.38	Yes	KRAS	G12C	61.33
40	1	R232*	3.95			No	G245S	18.71	No	KRAS	G12A	28.24
41	0					No	No		Yes	No			V600E
42	0					Yes	R248W	58.84	Yes	No			V600E
43	0					No	S94*	55.47	No	KRAS	G12S	28.98
44	0					No	R213*	18.12	Yes	KRAS	G12V	10.55
45	0					No	R273C	2.76	Yes	No
46	0					No	R175H	21.21	Yes	No			V600E
47	0					No	P27fs	74.6	Yes	No
48	0					No	No		Yes	KRAS	G12D	14.24
49	0					No	R213Q	3.51	No	No			V600E
50	0					N/A	No		N/A	No
51	0					N/A	No		N/A	No
52	0					N/A	No		N/A	KRAS	G12S	2.96
53	0					No	R273C	10.74	No	KRAS	G13D	10.04
54	0					N/A	No		N/A	No
55	0					N/A	G105V	19.86	N/A	KRAS	G12D	25.89
56	0					N/A	P152L	61.63	N/A	KRAS	G12D	33.55
57	0					N/A	No		N/A	No
58	0					N/A	R282W	88.17	N/A	No			V600E
59	0					No	No		No	KRAS	G13D	27.05
60	0					N/A	No		N/A	KRAS	G12D	26.36
61	0					N/A	R273C	37.68	N/A	No			V600E
62	0					No	No		Yes	No

## Sheet: Notes
· Almost all APC-mutant cases had TP53 mutations. The analysis only considered well-characterized TP53 mutations and not VUSs. A vast majority of these TP53 mutations were accompanied by LOH in Chr17p.
· Of the cases with 0 APC mutations, about 50% had TP53 mutations.
· A majority of APC-mutant cases also had KRAS/NRAS mutations (~60%), whereas a minority of APCwt cases had KRAS mutations (~30%).
· APC LOH was seen only in cases that had 0 or 1 APC mutation. It was generally rare.
· BRAF mutations were seen in 6 cases. They were exclusive to the APCwt group, and NONE were present with KRAS mutations.
· LOH was determined by copy loss based on NGS data and/or array CGH.
· LOH could not be determined for all cases because of low tumor cellularity (precludes accurate interpretation). If some of these were low but were still thought to be possibly a loss, they are called “possible loss”.
